# Supplementary material for: Comparison of complications of intrascleral fixation according to the extent of vitrectomy
Source: BMC Ophthalmol. 2024 Apr 9;24:154. doi: 10.1186/s12886-024-03430-9 (PMC11003157; doi:10.1186/s12886-024-03430-9)
Supplement: Supplementary file 1 — Supplementary Material 1 [file 12886_2024_3430_MOESM1_ESM.xlsx]

## Sheet: Sheet1
These are the patient data used in this study.
藤が丘																																×		×	×	×	×	×	6.10	×						他院OPE
1	4586557	男	左	72	西村	他院で10年前にope	140703	NX-70		44965	A-Vit									なし	なし	0.1	0.1			3049	2315	26.6				0.27		0.74	0.77	0.54	なし	なし	なし	なし	×	×	×			15.1.19	6
						IOL脱臼																剥離後のため									6.47		9.65	8.86	10.02	なし	なし	なし	なし	×	×	×							12
2	7904517	女	右	81	西村	PE gla発作LI後lens脱臼	141023	NX-70	セッシ	44965	A-Vit							脈絡膜出血		CD,前房出血	なし	0.2	0.2			1838	1071	22						0.18	0.38	0.10	0.17	0.25	0.14	0.16	0.27	0.32	0.22			20.9.17	71
																																		8.77	6.63	8.36	8.75	8.25	9.50	10.90	9.90	10.20	10.60
3	5129613	男	左	79	西村	20040318に当院でP+I	141030	NX-70	セッシ		Vit							sl硝子体出血	上方が結膜下？？	なし	なし	0.1	0.7			2732	2008	24.66				0.74		0.38	0.74	0.67	なし	なし	なし	なし	×	×	×			150410	6
						突然IOL落下																										6.90		4.66	7.63	7.30	なし	なし	なし	なし	×	×	×
4	4044967	女	右	77	西村	両IOL脱臼 原田氏病 gla	150226	NX-70	セッシ		A-Vit		14.000			3.200	2.000			なし	なし	0.1	0.1			2849	?	23.84	5.4	11.83					0.71	0.50	0.44	0.67	0.33	0.32	0.38	0.35				20.3.9	60
						右強膜内固定 左縫着																													4.68	10.83	7.60	8.60	8.10	8.10	7.60	7.20
5	7961111	男	右	33	西村	14年前P+I ｱﾄﾋﾟｰ	150326	NX-70	セッシ		A-Vit							IOL落下		なし	なし	1.0	1			2058	2049	23.52				0.39	0.35		0.16	0.43	0.36		なし	なし	なし	0.48				20.3.27	60
																																1.70	0.76		4.02	1.69	10.90		なし	なし	なし	9.70
6	8005362	男	右	40	西村	平成18年P+I 埼玉	150611	NX-70	セッシ		A-Vit							ARE40E固定	IOL固定後の再偏位	なし	なし	1.5	1.5			3311	2890	27.08	4.22		0.30		0.51	0.53	0.84		0.18		0.11	×	×	×				17.6.23	24
							reope 150615											術後4日目にreope														4.30	3.49	3.29		8.10		8.30	×	×	×								22
7	5359376	男	右	49	西村	アトピー 2000年に当院P+I	150625	NX-70	セッシ		A-Vit							なし	なし	なし	なし	0.8	1			2793	2667	26.62					0.55			0.46	0.52		なし	×	×	×				160223	8
						右強膜内固定 左縫着																											4.98			10.30	9.30		なし	×	×	×
8	8007446	男	左	58	西村	平成10/12/15日 木崎眼科	150709	NX-70	セッシ	44965	A-Vit		14			3	3	Vランス曲げるとき強膜穿刺	なし	なし	なし	1.0	1.5			2717	2801	24.17	4.42	12.15		0.45		0.40	0.58	0.72	0.61		0.69	0.61	0.73	0.65	0.70			21.7.9	72
						術中問題なし PMMA																										6.83		2.07	3.51	1.00	1.80		2.10	3.00	3.00	3.50	3.90
9	7538588	男	右	64	西村	2007年帝京でP+I	150709	NX-70	セッシ	44965	A-Vit							なし	なし	なし	なし	1.5	1.2			3289	3175	25.23	4.61				0.20	0.65	0.26	0.51	なし		なし	×	×	×				160126	6
																											1M値						3.12	3.62	3.56	4.80	なし		なし	×	×	×
10	2489147	男	左	30	西村	アトピー ora断裂 2001縫着①	150813	NX-70	セッシ	44933	A-Vit							なし	なし	なし	なし	1.5	1.2			2222	1733	26.79					0.74	0.64	0.55	なし	なし		なし	×	×	×				150914	6
						2014.5縫着②片方眼内カウヒッチ																											3.45	3.14	5.38	なし	なし		なし	×	×	×
11	8028583	女	左	47	西村	水晶体脱臼 原因？？	150814	NX-70	セッシ		Vit	なし						なし	なし	なし	なし	1.2	1.2			2809	3049	25.57	4.25				0.40	0.37	0.55	0.34	0.30		0.41	0.37	0.43	0.46				20.12.28	64
																																	5.98	6.32	6.68	5.40	5.50		6.30	7.00	6.50	7.10
12	7479514	男	右	87	西村	H10年アメリカの眼科でP+I,AMD,星状硝子体症	150915	NX-70	セッシ		A-Vit							なし	なし	なし	なし	0.1	0.3			1931	2101	23.45	4.73			0.46		0.24	EAS故障	0.67	なし		なし	×	×	×				16.3.18	6
						IOL脱臼																										2.38		3.01	EAS故障	9.90	なし		なし	×	×	×
13	42403	女	右	74	西村	術中tearが周り、PCR	150924	NX-70	セッシ		A-Vit	なし						なし	なし	なし	なし	0.4	0.9			3058	2899	24.15	4.56				0.25	0.53		0.75	0.48		0.70	0.41	×	×				19.7.3	46
																																	3.42	3.29		4.04	7.70		8.70	9.40	×	×
14	3019713	男	左	37	西村	アトピー 2009年P+I 当院	151008	NX-70	セッシ	44933	A-Vit							なし	なし	なし	なし	0.4	1			2591	2398	26.440	5.38				0.27	0.64	6.87 ?	0.54	0.90		0.53	×	×	0.22				21.1.4	62
						2013年にRDでvit																											7.98	4.36	17.7 ?	5.80	6.40		4.90	×	×	2.90
15	827193	女	右	84	西村	H16年 当院P+I(PEあり)	151117	NX-70	セッシ	44965	A-Vit							なし(小瞳孔、IR2本使用しIOL取り出す)	なし	なし	なし	0.8	0.8			2364	2212	23.010	4.7			0.13			0.33	0.27	0.32		0.22	0.17	なし	×				19.12.23	49
						IOL脱臼(IOL:Alcon MA60BM)																										9.04			7.70	8.60	8.30		6.20	8.00	なし	×
16	6944817	男	右	59	西村	H20年網膜剥離でP+vit、その後IOL挿入	151201	NX-70	セッシ	44965	Vit							なし	なし	なし	なし	0.9	1			2660	2545	27.760	4.5			EAS故障		0.38	0.31	0.29	0.25	×	×	×	×	×				16.12.1	12
						IOL脱臼（IOL:X-70)																										EAS故障		4.70	3.90	3.80	2.80	×	×	×	×	×
17	8073953	女	右	81	西村	H12年旭中央でP+I	151203	NX-70	セッシ	44965	Vit							なし	なし	なし	なし	1.2	1.2			1842	1838	23.340	4.61			EAS故障		0.47	0.62	0.67	0.43		なし	1.11	×	×				18.9.26	45
						IOL脱臼																										EAS故障		7.00	5.80	11.30	11.30		なし	9.00	×	×
18	8075913	女	右	62	西村	高校生の時から水晶体偏位(マルファン症候群s/o)、H11年東大で水晶体亜脱臼にてP+I+avit+SSS	151215	NX-70	セッシ	44965	A-Vit							なし	なし	なし	なし	1.0	1			2513	2315	24.070	3.57			0.38		0.41	0.45	0.53	0.67		×	0.62	×	×				18.10.22	34
						IOL脱臼(IOL:Alcon CZ70BD)																										4.20		3.30	4.40	4.60	7.20		×	7.00	×	×
19	8084530	男	右	55	西村	H15年ドイツの眼科でP+I	151224	NX-70	セッシ	44965	Vit							なし	術後からIOL capture、IOL整復 2015.12.28、その後もIOLcapture繰り替えている	なし	なし	1.2	1.2	60日		2564	2433	28.140	4.02		0.38	0.28		0.28	0.26	0.28	なし	なし	×	×	×	×				16.7.8	7
						IOL落下																									2.80	2.50		0.20	1.40	1.30	なし	なし	×	×	×	×
20	6037399	女	右	59	西村	外傷(転倒)、眼圧50	160212	NX-70	セッシ	44965	A-Vit	なし						なし	術後VH→改善、術後1Mで牽引性網膜剥離→2015.3.28vit	VH	なし	1.2	0.4			1963	1391	22.700	4.93		0.56	0.44		0.27	0.20	0.15	0.29	0.22	0.22	×	×					18.3.27	25
						水晶体前房内脱臼																									4.90	7.20		4.00	4.80	4.30	4.20	6.30	6.30	×	×
21	10015271	男	右	45	西村	H3年網膜剥離でエンサークリング(旗の台)、P+I（旗の台）、H16年エンサークリング(reope,旗の台)、H20年T-lectomy(東邦大橋)	160303	NX-70	セッシ	45203	A-Vit	L字フラップ						なし（ope苦労したよう)	なし	なし	なし	m.m	0.5	43日		1942	1739	28.430	4.95			0.53	0.49	0.72	0.83	なし	なし	×	×	×	×					16.5.10	2
						IOL脱臼（IOL;Menicon P26）、半周虹彩前癒着、2時にbleb、gla末期、アトピー																							8.00	5.90	2.10	1.90	なし	なし	×	×	×	×									52		0.84
22	5950732	男	右	55	西村	H15年当院でP+I	160331	NX-70	セッシ	44965	A-Vit	角膜切開6ｍｍ 直線 そのまま						なし	なし	なし	なし	1.5	1.2	15日		2151	1802	27.660	4.2			0.61	0.62	0.57	0.60	0.52	0.55	0.53	0.46	0.58	0.59					20.3.25	48
						IOLdonesis(IOL:CANON STAAR AQ-310NV)																									4.30	3.50	1.80	4.30	4.30	3.60	4.20	3.80	3.70	3.70									54
23	1456865	男	右	66	早田	H5年当院でP+I、pigdege	160401	NX-70	セッシ	44965	A-Vit	強角膜切開7ｍｍ 直線 そのまま						なし	低眼圧	なし	なし	0.6	1	13日		3195	2924	24.900	4.81		0.26	0.58		0.61	0.99	0.49	0.61	0.50	0.44	0.50	0.51					20.7.7	51
						IOL偏位(IOL:ALLERGAN SI30NB)																									5.80	7.00		6.50	4.50	8.50	6.90	6.90	5.80	6.90	7.50
24	4466501	女	右	82	西村	H8年当院でP+I+vit(DR、網膜剥離)	160405	NX-70	セッシ	44965	Vit	L字フラップ						なし	なし	なし	なし	0.8	0.8	300日		2278	2488	24.310	4.73			0.41		0.36	0.40	0.41	0.55	×	×	×	×					17.1.30	10
						IOL落下(IOL:Alcon MA60BM)																										9.30		11.20	9.60	7.30	8.70	×	×	×	×
25	10017082	男	右	69	西村	aphakia(25歳の時外傷）	160414	NX-70	セッシ	44965	A-Vit	なし						なし	なし	なし	なし	1.0	0.15			2141	1852	23.800	5.07			0.90		0.99	1.00	0.92	0.84		0.89	×	×	1.32				21.4.7	60
						虹彩全癒着																										8.00		8.40	7.10	8.80	9.70		9.50	×	×	8.20
26	1293419	男	左	71	西村	H18年当院でP+I	160421	PN6AS	セッシ	44965	Vit	L字フラップ	14.750					なし	なし	なし	なし	0.9	1.2	15日		2967	2865	30.700	4.26			0.10		0.50	0.72	0.72	なし		なし	なし	×					19.11.6	43
						IOL脱臼（IOL:Alcon MA60BM)																										3.80		2.30	3.00	3.20	なし		なし	なし	×
27	3155170	女	左	76	早田	H17年当院でP+I+vit(DR)	160513	NX-70	セッシ	44965	A-Vit	強角膜切開6ｍｍ 直線 そのまま						なし	なし	なし	なし	0.1	0.1	30日		2618	2415	21.690	3.82			0.95		0.95	0.97	0.96	1.10		0.67	0.55	×					20.10.22	53
						IOL偏位																										3.40		3.40	3.70	2.10	6.40		3.40	6.70	×
28	5986087	男	右	66	西村	H20年当院でP+I+vit(DR)	160531	NX-70	セッシ	44965	Vit	L字フラップ						IOL引き出しの時、一度vit中に落ち、再度取り出す	なし	なし	なし	0.4	0.6	183日		2639	2532	23.180	3.99			0.62		0.65	0.59	0.59	0.53		0.94	0.70	0.54					20.6.23	48
						IOL偏位(IOL:HOYA PY-60R)																										12.60		11.90	13.00	11.90	11.90		10.50	11.50	9.60
29	7791020	女	左	50	西村	H25年他院でP+I	160602	NX-70	セッシ	44965	A-Vit	L字フラップ			2.000		3.000	なし	なし	なし	なし	1.5	1.5	5日		2944	2941	23.960	3.98		0.75	0.61	0.58	0.49	0.30	0.26	0.27		なし	0.23	×	0.23				21.5.19	60
						IOL偏位(IOL;AMO ZCB00)																									7.10	6.00	4.10	3.80	3.70	4.90	4.00		なし	4.50	×	4.40
30	5447216	女	左	65	西村	G5 二次的IOL挿入	160628	NX-70	セッシ	44965	A-Vit	なし																				0.45		0.49	0.55	0.61	×	×	×	×	0.67					20.6.29	48
																																5.90		5.50	6.10	6.70	×	×	×	×	6.70
31	10013442	女	左	48	西村	水晶体脱臼、ぶどう膜炎	160630	NX-70	セッシ	44965	A-Vit	なし	16.500	2.000	2.500			なし	なし	なし	なし	0.1	1.5			2817	2747	27.730	4.55			0.56		0.47	0.60	0.60	0.79	0.99	なし	0.66	0.62					20.12.21	54
						H29.7.13整復																										6.00		7.10	4.30	5.90	7.20	3.60	なし	3.70	3.60					H29.7.13整復			70
32	10070004	男	右	62	西村	H18年他院でP+I	160705	NX-70	セッシ	44965	A-Vit	L字フラップ						なし	なし	なし	なし	0.6	1	111日		2273	2132	24.390	4.43			0.44	0.23	0.13	0.06	0.07	なし	なし	×	×	×					17.2.6	7
						IOL偏位																										9.80	9.40	6.60	6.50	6.80	なし	なし	×	×	×
33	5532493	男	右	39	西村	H27年当院にてIOL摘出+SS	160707	NX-70	セッシ	44965	Vit	再利用						flapが下に落ちかけ戻す	なし	なし	なし	0.9	1.2			2151	1927	25.070	5.37			0.10		0.36	×	×	×	×	×	×	×					16.8.25	1
						RDでバックリング、アトピー、IOL偏位(Santen NX-70)																									5.10		7.60	×	×	×	×	×	×	×									74
34	10075152	男	左	74	西村	H22年他院でP+I	160708	NX-70	セッシ	44965	Vit	L字フラップ	15.500					なし	なし	なし	なし	0.0	1.5	77日		2358	2247	25.130	4.26			0.50		0.45	0.46	0.50	なし		0.46	×	×					18.1.25	18
						IOLdonesis																										6.60		6.40	4.90	4.50	なし		3.80	×	×
35	6215033	男	左	68	西村	水晶体脱臼、	160726	NX-70	セッシ	44965	A-Vit	なし						チン断	なし	なし	なし	0.2	1			2661	2558	23.500	4.31			0.65		0.74	0.82	0.60	0.70	なし	0.61	0.61	0.60					20.7.27	48
						外傷後																										0.80		1.80	3.70	6.50	6.60	なし	6.40	6.10	6.10
36	5283612	女	右	86	杉山	H28.06.02 ICCE(白内障G4),術中チン断	160727	NX-70	セッシ	44965	A-Vit	なし						なし	なし	なし	なし	0.0	0.4			2710	2262	22.500	4.41			なし		0.21												16.9.8	1
																																なし		9.50												転居
37	10081225	男	左	67	西村	S63年 他院でP+I	160802	NX-70	セッシ	44965	A-Vit	L字フラップ						なし	なし	なし	なし	1.2	1.2	1日		2667	2545	24.360	4.23			0.37		0.66	0.60	0.65	なし	なし	なし	0.61	0.50					20.12.7	52
																																7.60		7.70	7.50	7.60	なし	なし	なし	5.50	5.70
38	10067321	男	右	69	西村	水晶体脱臼	160901	NX-70	セッシ	44965	Vit	なし						なし	なし	なし	なし	0.2	1.2			3195	2725	23.700	3.84			0.32		0.40	0.56	0.47	0.38	なし	0.32	×	×					18.10.12	25
						外傷後																										5.20		6.10	7.70	5.90	6.10	なし	6.10	×	×
39	10094088	男	右	60	西村	H16年 RDでエンサークリング+vit+oil→oil抜去、IOL挿入	160923	NX-70	セッシ	44965	Vit	L字フラップ						なし	低眼圧	なし	なし	0.2	0.5	173日		2638	2625	27.230	4.46			0.98		0.79	0.75	0.46	0.83	なし	0.71	0.65	×					19.11.8	38
																																12.80		11.20	9.30	8.40	7.20	なし	7.10	5.90	×
40	10077276	女	左	81	西村	白内障G5、PE	160927	NX-70	セッシ	45235	Vit	なし						チン断、核落下	なし	なし	なし	0.0	0.3			2203	881	28.080	3.75		0.90	0.77		0.77	0.88	0.79	0.66	なし	0.70	0.68	×					19.12.6	38
																															2.80	3.40		2.10	2.80	2.50	1.90	なし	3.00	3.20	×
41	5968879	女	左	76	早田	H11年 他院でP+I	161019	NX-70	セッシ	44965	Vit	強角膜切開7ｍｍ 直線 そのまま						なし	なし	なし	なし	0.6	1.5	20日		2262	2203	24.410	4.28			0.39		0.48		0.45	×	×	×	×	×					17.3.7	5
						IOL脱臼																										4.80		1.50		1.20	×	×	×	×	×
42	7528892	男	右	49	西村	H23 当院にてP+I、Rdope(buckling後)	161117	NX-70	セッシ	44965	A-Vit	L字フラップ						なし	低眼圧	なし	なし	1.0	1.2	15日		2439	2358	27.730	4.28			0.21	0.23	0.40	0.29	0.17	0.36		なし	×	×					18.12.28	24
						IOL脱臼、アトピー																										10.00	10.10	8.10	10.70	11.80	11.50		なし	×	×
43	10100400	男	左	58	西村	H21他院でP+I	161117	NX-70	セッシ	44933	A-Vit	L字フラップ	16.000	2.000	2.000			なし	なし	VH	なし	1.2	1.2	4日		2315	2358	25.540	5.19			0.92		0.04	0.04	0.06										19.2.20	27
						IOL脱臼																										8.40		8.20	8.00	8.20										17.7.25再固定			早2
44	10134801	女	右	87	早田	DR,IOL脱臼	161214	NX-70	セッシ	44965	Vit	強角膜切開4ｍｍ 直線 半切						なし	なし	なし	なし	0.8	0.5	14日		2222	2294	23.700	3.66	11.120		0.77														16.12.28	１W
						PE																										8.90														転居
45	1631721	男	左	66	西村	PE、小瞳孔3.5mm、チン弱3+	170117	NX-70	セッシ	45203	A-Vit	なし						CEかけたがtear入り、強膜内固定へ	なし	なし	なし	m.m	0.01			2114	1894	25.130	3.95			0.34		0.19	0.59	0.54	0.35		0.06	0.50	0.77					21.2.8	49
						gla(中心視野欠損、末期)																										11.20		6.60	4.50	10.50	1.40		7.90	4.90	9.50					固視困難
46	10145407	男	左	54	西村	H26年 他院でP+I	170117	NX-70	フランジ	44965	Vit	L字フラップ						なし	なし	なし	なし	1.2	1.5	3日		2849	2941	27.550	4.79			0.66		0.69	0.75	0.48	なし		0.62	×						19.9.13	32
						アトピー																										6.60		8.20	3.80	3.90	なし		4.80	×
47	10096380	男	右	79	早田	H28年当院でPEA、ope時ZW3,チン断180°,PEあり→レンズ入れずに終了	170125	NX-70	セッシ	44965	A-Vit	なし	14.000	2.000	2.000	3.000	3.000	なし	なし	なし	なし	0.2	0.4			3175	2625	22.730	4.61	11.150		0.61		0.72	0.84	0.37	0.19		×	×						19.4.18	27
						aphakia、前囊収縮あり																										8.90		12.67	13.31	7.60	13.80		×	×						検査困難
48	10155324	男	右	49	西村	ますだ病院でP+I、	170202	NX-70	セッシ	44965	Vit	L字フラップ						なし	なし	なし	なし	0.8	1.5	6日		3145	3096	24.910	3.8			0.40		0.44	0.25	0.11	0.04		×	×						18.2.23	13
						H25年ＩＯＬ脱臼→in the bag(Restore SN6AD3)																									3.70		5.00	4.80	5.50	5.60		×	×										早8
49	4789326	男	右	24	早田	H27年当院にてP+vit(RD,アトピーcat)、H28年再RDにてvit+oil、H28年oil抜去	170203	NX-70	セッシ	44965	Vit	なし						なし	低眼圧	VH	なし	0.7	0.8			2817	2857	26.610	4.49	11.720		0.37		なし	なし	0.37	0.23	0.19	0.19	なし	0.22					21.3.18	48
						aphakia,アトピー																										7.60		なし	なし	7.60	12.00	13.80	5.20	なし	8.10
50	10085383	女	右	73	徳永	H28年当院でP+vit(ERM,cat)、IOL挿入後チン断180°、IOL摘出	170207	NX-70	セッシ	44965	A-Vit	なし						上方切開がややearlyになり虹彩脱出しそうになる	なし	VH	なし	0.1	0.3			2786	2075	22.650	4.84	11.520		0.20		0.31	0.16	0.20	0.21	0.28	0.35	0.40	0.25					21.1.26	48
						aphakia																										4.40		4.00	8.40	9.10	9.10	4.70	4.40	4.30	3.40
51	2827000	女	左	92	早田	当院でP+I+vit	170303	NX-70	セッシ	44965	A-Vit	強角膜切開6.5ｍｍ 直線 そのまま		2.000	2.000			なし	低眼圧	なし	なし	0.1	0.3	76日		1994	1927	21.660	4.03	11.070		1.16		0.82	1.08	×	×		×	×						17.5.18	3
						IOL落下																										8.20		8.70	9.10	×	×		×	×
52	7302771	男	左	72	徳永	水晶体脱臼、チン断270°	170313	NX-70	セッシ	44965	A-Vit	なし		2.000	2.000			なし	なし	VH(少量)	なし	0.0	1			3021	2755	23.530	4.66		0.29	0.69		0.46	0.18	0.38	なし		0.59	×						20.3.9	36
						外傷																									8.70	7.30		7.00	5.60	3.90	なし		6.00	×
53	6212824	女	右	84	西村	mature cat、donesis(++)	170314	NX-70	セッシ	44965	A-Vit	なし						なし	なし	なし	なし	0.1	0.5			2967	2660	26.880	4.16			0.84		0.78	0.63	0.48	0.39		×	×						18.3.8	12
																																6.80		6.70	6.40	5.40	4.50		×	×
54	6532128	男	左	51	早田	H18当院でP+I,H26RDope	170317	NX-70	セッシ	44965	Vit	強角膜切開7ｍｍ 直線 そのまま		2.000	2.000			なし	なし	なし	なし	1.5	1.5	11日		2967	2681	24.680	4.4	11.840		0.69		0.82	1.08	1.09	1.10	1.14	なし	1.14						20.1.14	34
						IOL脱臼																										7.30		8.70	9.00	5.30	5.90	5.40	なし	5.10
55	4339	女	右	88	西村	gla attack,LI後、PE	170317	NX-70	セッシ	44965	A-Vit	なし						なし	なし	なし	なし	0.2	0.4			2370	2278	22.030	4.09			0.24	0.44	0.20	0.22	×	×		×	×						17.8.2	5
																																7.40	9.20	8.10	8.20	×	×		×	×
56	2605937	男	右	54	西村	H14年本院でP+I	170413	NX-70	セッシ	44965	Vit	L字フラップ	15.000	2.000	2.000	2.000	2.000	なし	なし	VH(翌日のみ)	なし	1.5	1.2	4日		2557	2551	25.300	5.03	12.610		0.56	0.10	0.16	0.21	×	×		×	×						17.7.6	3		Ave
						IOL脱臼																										3.90	5.20	3.30	7.70	×	×		×	×									SD
57	6574165	男	右	40	西村	H17年他院でP+I,Ｈ18年当院でRDでIOL摘出+Vit+encercling	170518	NX-70	セッシ	44965	A-Vit	なし	14.500			3.000	3.000	なし	なし	なし	なし	1.0	1.2			1887	1686	26.850	4.38	12.130				0.92	0.64	0.74	0.63		0.42	0.46	0.38					21.5.7	48		YABB
						無水晶体眼																												4.90	5.80	5.70	5.80		5.40	5.50	5.90								Nx70
58	5792801	女	左	83	西村	H15年 当院でP+I+vit	170523	NX-70	セッシ	44965	Vit	L字フラップ		2.000	2.000			なし	なし	なし	なし	0.2	0.2	30日		1838	1401	24.240	4.67			0.53		0.60	0.53	0.49	×		×	×						17.11.24	6
																																1.50		3.40	2.30	2.20	×		×	×
59	10170110	男	左	88	早田	H29.05.24P+I時チン断45°以上	170526	NX-70	セッシ	44965	Vit	なし		2.000	2.000			なし	なし	なし	なし	0.0	0.6			2632	2242	22.430	5.08	11.770		1.16		なし	0.83	0.76	×		×	×						17.12.19	6
						aphakiaで終了																										8.20		なし	11.30	8.60	×		×	×
60	2831091	男	右	81	西村	H29.4.16他院でPEA 無水晶体眼	170530	NX-70	セッシ	44965	A-Vit	なし		2.000	2.000			なし	なし	VH	なし	0.2	0.2			1618	1674	24.560	4.26			0.26		0.65	0.23	0.29	0.08		0.24	×						21.1.6	43
																																6.90		10.50	8.30	4.20	7.40		6.10	×									傾斜
61	10200944	女	右	61	早田	水晶体脱臼、硝子体出血	170531	NX-70	セッシ	44965	Vit	なし						なし	なし	なし	なし	検査困難	検査困難			2559	検査困難	検査困難	検査困難																	18.3.28	9
																																														検査不能
62	2710439	男	右	77	西村	H2年当院でP+I	170601	NX-70	セッシ	44933	Vit	L字フラップ		2.000	2.000			なし	vit脱出→ope1W後vit切除	なし	なし	1.0	1	361日		1754	1551	25.350	4.15			0.20		0.71	0.54	0.43	0.35		0.19	×						19.5.29	24		Y65BB
																																5.80		6.00	4.80	4.80	5.00		5.60	×
63	6780245	男	左	53	西村	チン小帯断裂、水晶体脱臼、高眼圧	170608	NX-70	セッシ	44965	Vit	なし	15.000	2.000	2.000	3.000	3.000	なし	なし	なし	なし	0.9	1.5			2519	2092	22.950	4.57	12.270		0.61		0.62	0.59	0.64	0.64		0.61	×	0.70					21.2.1	44
																																5.20		3.40	2.80	2.40	2.70		3.90	×	3.70
64	10160675	女	右	57	西村	剥離ope後aphakia(オペ中チン断)	170613	NX-70	セッシ	44965	A-Vit	なし	14.500	2.000	2.000	3.000	3.000	なし	低眼圧	なし	なし	1.0	1.2			2571	1859	24.260	4.07	11.840		0.59		0.31	0.18	0.20	0.22		0.17	0.25	0.27					21.6.4	48
																																3.40		3.90	6.90	7.40	6.30		6.30	6.20	6.00
65	10151211	男	右	52	西村	無水晶体眼	170615	NX-70	セッシ	44933	Vit	なし	15.000	2.000	2.000	3.000	3.000	なし	低眼圧	なし	なし	0.5	0.9			2747	1961	24.170	3.74	11.950		0.48		0.43	0.63	なし	0.20	0.16	0.32	×	0.33					21.2.3	44
																																5.50		5.40	6.70	なし	8.90	11.40	9.40	×	13.50
66	10624	男	右	61	西村	1997年他院でope PE IOL脱臼	170706	NX-70	セッシ	44933	A-Vit	L字フラップ	14.000	2.000	2.000	3.000	3.000	なし	なし	なし	なし	0.6	1.2	29日		3125	3157	24.090	4.1	12.660		0.44		0.40	0.14	0.14	0.44		×	×						20.9.14	38
						ベーチェット																										2.40		2.90	7.70	13.90	12.30		×	×
67	5779839	男	左	77	西村	2005年、当院でP+I	170711	NX-70	セッシ	44933	Vit	L字フラップ	14.000			4.000	4.000	なし	なし	なし	なし	1.0	1	97日		2976	2890	25.000	3.97	11.370		0.26		0.18	0.20	0.11	0.25		0.09	×						19.6.24	24
						IOL脱臼,LI後																										4.80		4.40	5.10	4.40	3.80		3.00	×
68	10013442	女	左	49	西村	強膜内固定後、ループが飛び出しているため整復	170713	reuse	セッシ	44965	A-Vit	整復	15.500	2.000	1.500	2.000	3.000	なし	なし	なし	なし	1.5	1.5			2566	2568	27.810	4.45			0.23		0.14	0.22	0.99	なし	0.56	0.66	0.62						20.12.21	41		NX70
						ぶどう膜炎																										3.00		2.30	3.90	3.60	なし	3.80	3.70	3.60
69	6510264	男	右	62	早田	IOL脱臼、ぶどう膜炎	170721	NX-70	セッシ	44965	Vit	強角膜切開7ｍｍ 直線 そのまま	15.000	2.000	2.000			虹彩出血斑	虹彩炎	VH	なし	0.8	1	11日		2786	2660	24.480	4.35	11.710		1.22		0.43	0.45	0.58	0.69	なし	0.65	0.62						20.8.24	36
																																3.50		8.20	7.20	6.00	5.90	なし	6.30	6.00
70	10100400	男	左	58	西村	強膜内固定後、ループが抜けているため再固定	170725	reuse	セッシ	45268	A-Vit	再利用	15.000	2.000	2.000	2.000	3.000	なし	なし	なし	なし	1.5	1.5			2387	2404	25.200	4.03	12.410		0.04			0.32	0.44	なし	0.41	×	×						19.2.20	19
																																2.00			4.20	5.00	なし	4.10	×	×
71	5167485	男	左	41	西村	他院でRDでバックリング後、当院でP+I	170727	NX-70	セッシ	45266	Vit	L字フラップ	15.000	2.000	2.000	3.000	3.000	なし	なし	なし	なし	0.6	0.2	32日		2646	2710	24.780	3.9	12.430		0.31		0.28	0.08	0.14	0.09		×	×						18.7.23	12
						アトピー、																										9.80		12.20	9.40	10.50	9.40		×	×
72	10226043	男	右	74	西村	20年前他院でP+I	170810	NX-70	セッシ	45266	Vit	L字フラップ	14.000	2.000	2.000	3.000	3.000	なし	なし	なし	なし	1.0	1	89日		2538	2375	24.530	3.8	12.050		0.27		0.34	0.42	0.39	0.40		0.39	×						19.8.8	24
																																8.00		7.30	5.30	3.50	4.00		3.80	×
73	10240036	男	右	71	西村	2010年他院にてP+I	170919	Nx-70	セッシ	44965	Vit	L字フラップ	13.500	2.000	2.000	3.000	3.000	なし	なし	なし	なし	0.6	1	154日		2123	1992	20.880	3.95	11.410		0.92		0.93	0.91	0.74	0.69		0.72	0.69						20.11.16	38
						術中PCR,チン断にてAvit後HOYA PY60R +24.5をoutに挿入																									5.50		5.20	4.10	5.40	6.00		6.70	6.80										19
74	4293584	男	右	55	西村	17年前当院にてP+I	170921	NX-70	セッシ	44965	Vit	L字フラップ	14.000	2.000	2.000	2.500	3.000	なし	なし	なし	なし	0.6	1.2	13日		2725	2667	25.630	4.46	11.730		0.46		1.62	0.66	0.79	0.49		×	×						19.10.21	25
						アトピー																										14.10		18.80	17.00	14.60	11.20		×	×
75	2652536	男	右	70	西村	水晶体脱臼	170926	NX-70	セッシ	44933	Vit	なし	14.000	2.000	2.000	3.000	3.000	なし	なし	なし	なし	0.4	1			2976	2770	24.920	4.08	12.150		0.38		0.29	0.33	0.29	0.48		×	×						18.10.16	13
																																11.90		13.80	13.60	10.90	13.90		×	×
76	6550479	男	右	45	西村	2006年当院でRDにてP+Vit、2007年IOL挿入(VA60BBR +12.5D挿入)	170928	NX-70	セッシ	44965	Vit	L字フラップ	14.500	2.000	2.000	3.000	3.000	なし	低眼圧	なし	なし	0.6	0.6	61日		2545	2336	26.000	4.5	12.710		0.31		0.31	0.67	×	×		×	×						17.12.21	3
						アトピー、円錐角膜、IOL落下																										3.10		2.10	6.00	×	×		×	×
77	8025096	女	左	80	西村	IOL脱臼	171024	NX-70	セッシ	44965	Vit	L字フラップ	14.000	1.750	1.750	2.500	2.500	なし	なし	なし	なし	1.2	1.2	180日		2667	2463	30.430	4.19	11.510		0.88		0.71	0.97	1.12	0.78		×	×						20.6.22	33
						IOL donesis,強度近視																										7.50		9.70	8.80	8.90	8.60		×	×
78	4835697	男	左	62	早田	H9当院にてP+I	171025	NX-70	セッシ	44965	Vit	強角膜切開7ｍｍ 直線 そのまま	16.000	2.000	2.000	3.000	3.000	なし	なし	なし	なし	1.2	1.2	13日		1100	1013	22.250	4.13	11.120		0.58		0.56	なし	0.47	0.42		×	×						18.10.16	12
						外傷後																										0.80		0.80	なし	1.40	1.50		×	×
79	10224278	女	右	93	西村	9/11術後前囊収縮、IOL偏位	171026	NX-70	セッシ	44965	Vit	L字フラップ	14.500	1.800	1.800	3.000	3.000	なし	なし	なし	なし	0.1	0.6	40日		2288	2123	23.850	4.35	11.920		0.16		0.14	0.28	0.25	×		×	×						18.8.24	10
																																11.10		10.40	7.70	6.10	×		×	×						検査困難
80	10260585	女	左	78	西村	catG4,下方チン小帯断裂あり	171102	NX-70	セッシ	44965	Vit	なし	13.500	2.000	2.000	3.000	3.000	なし	なし	なし	なし	0.1	0.3			2415	1873	23.890	3.54	11.520		0.87		0.73	0.70	0.55	0.51		0.44	×						19.10.30	12
																																3.00		3.00	0.70	0.90	1.50		4.60	×
81	10269112	男	右	63	西村	IOL脱臼	171106	NX-70	セッシ	44933	Vit	L字フラップ	15.000	2.000	2.000	3.000	3.000	なし	低眼圧	なし	なし	1.2	1	203日								0.24	0.19	0.18	0.39	0.32	0.31		0.33	0.30						21.3.4	40
																																7.70	7.90	10.70	8.50	7.60	7.20		7.20	7.10
82	4347102	男	左	85	早田	20年前当院にてP+I	171108	VX-70	フランジ	44965	A-Vit	強角膜切開7ｍｍ 直線 そのまま	14.000	2.000	2.000	3.000	3.000	虹彩損傷	なし	なし	なし	0.3	1.2	93日		2273	2105	23.380	4.24	11.420		1.38		1.29	1.23	1.09	×		×	×						18.6.26	7
						8-1時までチン断、CE5本使用																										20.00		18.80	21.50	23.00	×		×	×
83	10271680	女	右	57	早田	gla attack,水晶体脱臼	171110	NX-70	セッシ	44965	Vit	なし						なし	なし	VH	なし	1.2	1.2			2907	2865	22.880	1.45	11.480		0.47		0.20	0.29	0.32	0.26		×	×						18.11.6	12
																																8.00		9.10	10.70	11.00	11.50		×	×
84	3671127	女	左	89	早田	水晶体脱臼	171122	NX-70	セッシ	44965	A-Vit	なし						なし	なし	なし	なし	0.1	0.9			1259	1361	22.250	4.28	12.600		0.71		なし	なし	なし	0.67	なし	×	0.80						21.1.7	37
																																8.90		なし	なし	なし	9.60	なし	×	10.50									Ave
85	13353	女	左	78	西村	S80年当院でP+I	171130	NX-70	セッシ	44965	Vit	L字フラップ	14.000	2.000	2.000	3.000	3.000	なし	なし	なし	なし	0.3	0.6	8日		2427	2358	26.210	3.88	11.800		0.34		0.47	0.37	0.70	×		×	×						18.4.24	5
						外傷、IOL偏位																										4.00		9.40	12.70	17.90	×		×	×
86	10230626	男	右	75	西村	catG2,PEあり	171207	NX-70	セッシ	44933	Vit	なし	14.000	2.000	2.000	3.000	3.000	なし	なし	なし	なし	0.7	0.7			2646	2137	23.140	3.53	11.700		0.13		0.11	0.19	0.18	0.15		0.15	×						19.12.5	24
						US中に耳側チン断あり																										10.40		10.30	11.40	11.00	10.40		10.00	×
87	3300102	女	左	62	西村	19歳の時他院で虹彩炎でope	180123	NX-70	セッシ	44933	A-Vit	なし	14.000	2.000	2.000	3.000	3.000	なし	なし	なし	なし	0.5	0.8			3472	2770	23.890	3.9	11.220		0.38		0.26	0.39	0.29	0.33		0.30	0.31						21.1.6	36
						aphakia																										3.10		2.60	2.80	2.30	1.50		1.60	1.50
88	10260683	女	左	76	西村	水晶体脱臼、GW3	180123	NX-70	セッシ	44933	A-Vit	なし	14.000	2.000	2.000	3.000	3.000	虹彩脱出	なし	なし	なし	0.1	0.8			2857	2392	23.160	4.1	11.870		0.50		0.62	0.29	0.51	×		×							18.8.8	6
																																11.40		7.50	5.20	8.50	×		×
89	10294576	女	左	78	早田	IOL偏位	180124	NX-70	セッシ	44933	A-Vit	強角膜切開3.5ｍｍ 直線 半切	14.000	2.000	2.000	3.000	3.000	なし	なし	なし	なし	0.2	0.9	92日		2475	2451	24.010	3.74	11.660		0.68		0.69	0.74	0.64	0.67		0.79	0.75						20.11.12	34
						外傷、pigdege																										6.90		7.50	10.40	12.40	11.40		9.70	9.60
90	10310102	男	右	71	早田	IOL落下	180202	NX-70	フランジ	44965	Vit	強角膜切開3.5ｍｍ 直線 半切	14.000	2.000	2.000	3.000	3.000	なし	なし	なし	なし	0.4	1	93日		2053	1908	24.250	4.54	10.510		0.75		0.76	0.72	×	×		×							18.5.7	3
						DR																										16.90		14.90	14.80	×	×		×										YABB
91	4279433	男	右	58	西村	IOL偏位	180208	NX-70	セッシ	44933	Vit	L字フラップ	14.000	2.000	2.000	3.000	3.000	なし	なし	なし	なし	0.4	0.2	6日		2865	2894	25.030	3.94	12.110		0.68		0.52	0.38	なし	なし	0.43	×							20.1.29	23
						pigdege																										10.10		12.40	10.40	なし	なし	10.80	×							検査困難
92	2618788	男	左	58	西村	IOL脱臼	180222	NX-70	セッシ	44933	Vit	L字フラップ	14.000	2.000	2.000	3.000	3.000	なし	なし	なし	なし	1.2	1.5	15日		2890	2525	23.250	4.07	11.700		0.53		0.52	0.52	0.57	×		×							18.11.16	9
																																9.60		11.30	12.70	8.60	×		×
93	3932664	男	右	83	西村	水晶体脱臼	180301	NX-70	セッシ	44933	Vit	なし	14.000	2.000	2.000	2.500	2.500	なし	なし	なし	なし	1.0	1.2			2358	2179	22.680	4.39	11.850		0.19		0.24	0.91	0.29	×		×							18.9.3	6
						PE																										17.90		18.40	8.30	19.80	×		×
94	7568100	女	右	88	西村	H４年当院にてP+I	180315	NX-70	セッシ	44965	Vit	L字フラップ	14.000	2.000	2.000	3.000	3.000	なし	なし	なし	なし	0.8	1	33日		2717	2083	25.250	3.73	11.570		0.58		0.51	0.49	0.74	×		0.7510.7							20.3.25	24
						IOL偏位																										5.30		5.50	5.10	7.90	×
95	6836747	男	右	84	早田	IOL偏位	180330	NX-70	フランジ	44965	A-Vit	強角膜切開3.5ｍｍ 直線 半切	16.000	2.000	2.000	3.000	3.000	なし	OCV,虹彩下方偏位	なし	なし	0.1	0.1	87日		2180	2193	23.320	4.83			0.39	0.12	0.78	0.16	0.52	0.09	なし	0.25							20.4.8	25		Nx70
						ぶどう膜炎後																										9.30	2.70	4.20	2.50	12.10	3.40	なし	5.30
96	10336282	男	左	58	西村	H19P+I(他院)	180403	NX-70	セッシ	44933	Vit	L字フラップ	14.000	2.000	2.000	3.000	3.000	なし	なし	なし	なし	1.2	1.5	83日		2994	2618	25.870	4	11.760		なし		0.55	0.64	0.65	0.65		×							19.5.17	13
						IOL落下																										なし		2.40	3.30	2.70	1.50		×
97	1508016	女	右	62	早田	外傷、IOL偏位	180406	NX-70	セッシ	44965	A-Vit	強角膜切開3.5ｍｍ 直線 半切	14.000	2.000	2.000	3.000	3.000	なし	なし	VH	なし	1.0	1.5	97日		3115	2809	23.570	3.65	11.580		0.39	0.13	0.15	0.43	0.73	0.68		0.70							20.6.15	26
																																9.30	4.00	3.90	3.90	7.60	6.00		5.40
98	6699651	男	左	58	西村	H29.07.24 Rdope	180412	NX-70	セッシ	44933	Vit	なし	14.000	2.000	2.000	3.000	3.000	なし	低眼圧	なし	なし	1.2	1.2			1965	1949	25.970	4.3	12.040		0.12	0.10	0.20	0.38	0.47	0.48		×							20.1.20	21
						aphakia																										2.80	3.50	4.40	2.90	1.60	2.20		×
99	7736169	男	右	53	西村	IOLdonesis	180501	NX-70	セッシ	44933	Vit	L字フラップ	14.000	2.000	2.000	3.000	3.000	なし	なし	なし	なし	1.0	1.2	32日		2577	2404	26.280	4.25	11.950		0.19		0.15	0.15	0.15	0.14	0.23	0.18							20.7.13	26
						アトピー																										6.90		3.70	4.10	4.00	4.60	3.80	3.70
100	10119613	男	左	71	西村	H29.03.02 PEA aphakia	180517	NX-70	セッシ	44933	A-Vit	なし	13.500	2.000	2.000	3.000	3.000	なし	なし	なし	なし	0.5	0.9			2907	1942	22.880	3.56	11.270		0.58		0.52	0.48	×	×		×							18.8.17	3
																																4.30		3.30	3.00	×	×		×
101	10366249	女	左	63	西村	H9 RDope,IOL挿入	180529	NX-70	セッシ	44933	Vit	L字フラップ	14.000	2.000	2.000	3.000	3.000	なし	低眼圧	なし	なし	0.2	0.2	48日		2778	1923	29.160	3.17	11.200		0.54		0.24	0.19	0.24	×		×							20.7.30	26
						強度近視、弱視、脈絡膜萎縮																										8.90		12.00	2.10	14.10	×		×
102	4909020	女	右	88	西村	IOL脱臼	180607	NX-70	セッシ	44933	Vit	L字フラップ	15.000	2.000	2.000	3.000	3.000	なし	なし	なし	なし	0.2	0.5	88日		3155	2358	27.590	3.9	11.400		×		0.69	0.50	0.35		0.40	×							19.6.5	12
																																×		4.50	4.10	4.90		5.20	×
103	10322279	男	右	82	早田	H30 PEA,aphakia	180615	NX-70	セッシ	44965	A-Vit	なし	14.000	2.000	2.000	3.000	3.000	なし	なし	なし	なし	0.2	0.4			2976	3136	24.740	3.47	11.870		0.44		0.47	0.43											18.8.16	2
																																6.60		6.60	9.10											検査困難
104	8419	男	右	70	西村	13年前P+I（他院）	180619	NX-70	セッシ	44933	Vit	L字フラップ	15.000	2.000	2.000	3.000	3.000	なし	なし	なし	あり	1.0	1.2	31日		3401	2101	26.710	4.35	12.060		0.52		なし	0.36	0.45	0.38	0.46	×							19.12.4	18
						IOL脱臼																										8.80		なし	8.60	7.80	7.00	5.90	×
105	3480739	男	左	85	西村	水晶体落下	180626	NX-70	セッシ	44933	Vit	なし	15.000	2.000	2.000	3.000	3.000	なし	なし	なし	なし	1.0	1			2941	1078	24.240	4.32	12.550		0.53		0.55	0.55	0.53	0.52		×							19.10.15	16
																																3.40		2.50	2.70	2.90	2.80		×
106	6851355	男	右	45	西村	2013 他院P+I	180703	NX-70	セッシ	44965	A-Vit	L字フラップ	14.500	2.000	2.000	3.000	3.000	なし	なし	なし		1.5	1.5	50日		2967	1647	26.190		12.380		0.34		なし	0.36	0.44	×		×							19.1.30	6
						外傷、IOL偏位,gla																										8.10		なし	3.10	2.90	×		×
107	6557163	男	左	84	西村	cat,散瞳5mmPE,donesis	180712	NX-70	セッシ	44965	A-Vit	なし	14.000	2.000	2.000	3.000	3.000	なし	なし	なし	なし	0.6	0.8			2618	2611	24.950	3.16	11.310		0.61		0.33	0.51	0.27	×		×							20.2.13	19
																																8.90		11.20	11.80	6.40	×		×
108	10390212	女	左	92	西村	IOL脱臼 PE	180726	NX-70	セッシ	44965	A-Vit	L字フラップ	14.000	2.000	2.000	3.000	3.000	なし	なし	なし	なし	0.1	0.7	64日		1548	758	22.480	3.87	11.090		1.53		2.03	2.14	×	×		×							19.8.23	13
																																8.60		9.20	10.70	×	×		×
109	10391382	女	左	80	西村	IOL脱臼	180731	NX-70	セッシ	45266	Vit	L字フラップ	14.000	2.000	2.000	3.000	3.000	なし	なし	なし	なし	1.0	1	41日		2137	3041	24.830		11.550		0.39		0.31	0.24	0.44	×		×							19.1.30	6
						30年前他院でP+I																										6.40		10.00	7.80	8.55	×		×
110	3460797	男	右	34	早田	IOL脱臼	180808	NX-70	セッシ	44965	A-Vit	強角膜切開4ｍｍ 直線 半切	14.000	2.000	2.000	3.000	3.000	なし	なし	なし	あり	0.2	1.2	14日		2985	2632	28.220	3.21	12.090		0.49		0.48	0.37	0.32	×		×							19.1.24	6
						高眼圧、アトピー																										5.40		4.50	12.10	10.90	×		×
111	4146123	女	右	90	栗家	H30.08.01PEAのみ	180815	NX-70	セッシ	44965	A-Vit	なし	14.000	2.000	2.000	3.000	3.000	なし	なし	なし	なし	0.0	0.4			2033	1898	22.100	2.77	11.460		0.64		0.87		0.67	0.52		×							19.8.14	12
						PI,																										4.70		4.90		4.50	4.50		×
112	10390436	女	左	70	西村	水晶体脱臼	180821	NX-70	セッシ	44933	Vit	なし	14.000	2.000	2.000	3.500	3.500	なし	なし	なし	なし	0.4	1			3003	2967	22.570	2.26	11.430		0.38		0.24	0.51	0.32	なし		×							19.8.27	12
																																0.70		2.50	4.80	4.00	なし		×
113	3897265	男	右	63	西村	IOL脱臼	180911	NX-70	セッシ	44965	Vit	L字フラップ	14.000	2.000	2.000	3.500	3.500	なし	なし	なし	なし	0.5	1.5	15日		2370	1792	24.720	2.99	11.070		0.27		0.13	0.13	×	×		×							18.12.10	3
						23年前当科にてP+I																										6.30		6.60	6.60	×	×		×
114	10419424	女	左	90	早田	チン弱 水晶体脱臼	181003	NX-70	フランジ	45026	A-Vit	なし		2.000	2.000			なし	なし	なし	なし	0.4	1			2849	2681	22.500	1.8	11.810		0.74		0.77	×	×	0.80									19.10.21	12
																																14.10		11.00	×	×	10.40									検査困難
115	6312730	男	右	80	西村	Vit後 IOL脱臼	181009	NX-70	セッシ	44965	Vit	角膜切開3ｍｍ 直線 半切	14.000	2.000	2.000	3.000	3.000	なし	なし	なし	なし	0.4	0.7	145日		1088	1235	22.520	3.81	11.000		0.14		0.26	×	×	0.13	×	×							20.10.12	24
																3.000	3.000															9.80		10.70	×	×	8.40	×	×
116	6312730	男	左	80	西村	Vit後 IOL脱臼	181016	NX-70	セッシ	44965	Vit	角膜切開3ｍｍ 直線 半切	14.000	2.000				なし	なし	なし	なし	0.4	0.4	188日		835	808	22.830	3.89	10.740		0.36		0.38	0.32	0.31	0.32	0.29	0.33							20.10.12	24
																																2.50		3.10	3.20	1.10	1.10	1.00	2.00
117	10426880	男	左	54	早田	不明 IOL脱臼	181019	NX-70	フランジ	44965	A-Vit	角膜切開3ｍｍ 直線 半切	15.000	2.000	2.000	1.000	1.000	なし	なし	なし	なし	0.8	1.2	3日		2415	2294	27.740	4.29	11.920		0.41		0.15	0.08	なし	なし	0.17	×							20.2.13	16
																																13.30		11.80	10.50	なし	なし	5.20	×
118	7893001	女	左	51	西村	不明 IOL脱臼	181025	NX-70	セッシ	44965	Vit	角膜切開3ｍｍ 直線 半切						なし	なし	なし	なし	1.5	1.5	42日		2874	2494	23.600	4.86	11.710		0.33		0.55	0.29	0.21	×		×							19.4.18	6
																																8.80		4.00	2.60	2.00	×		×
119	10380054	女	左	89	早田	aophakia	181102	NX-70	フランジ	44965	A-Vit	なし	14.000	2.000	2.000	3.000	3.000	なし	なし	なし	なし	0.3	0.6			2375	1754	23.810				0.33														18.12.6	1
						BRVO																										8.40														通院困難
120	4543211	男	右	47	西村	IOL脱臼	181106	NX-70	セッシ	44965	Vit	L字フラップ	14.000	2.000	2.000	3.000	3.000	なし	なし	なし	なし	1.5	1.5	13日		3115	2762	24.410	3.5			0.47		0.38	0.32	0.31	0.19		0.07							20.11.2	24
						CTR挿入眼																										8.70		6.60	7.40	6.30	7.00		7.90
121	10418309	男	右	63	西村	チン弱、瞳孔膜遺残	181113	NX-70	セッシ	44933	A-Vit	なし	14.000	2.000	2.000			なし	なし	なし	あり	0.1	1.2			2632		24.080	2.94	12.090		なし		0.81	なし	0.77	なし		×							20.12.16	25
																																なし		3.60	なし	3.90	なし		×
122	10444165	男	右	87	早田	IOL脱臼	181121	NX-70	フランジ	44965	A-Vit	角膜切開3ｍｍ 直線 半切	14.000	2.000	2.000	3.000	3.000	なし	なし	なし	なし	0.0	1.5	34日		2558	2262	24.310		11.750		0.96		×	×	×	×		×							19.11.21	12
						H24他院オペ																										17.90		×	×	×	×		×
123	10438234	男	右	71	西村	水晶体亜脱臼	181122	NX-70	フランジ	44965	Vit	なし	14.000	2.000	2.000	3.000	3.000	なし	なし	なし	なし	0.1	0.3			2941	1996	22.750	2.61	11.540		0.29		0.21	×	×	0.23		0.15							20.11.17	24
																																13.50		8.70	×	×	5.50		6.10
[truncated: 18 more columns]
